# Supplementary material for: Molecular and clinicopathological characteristics of ERBB2 gene fusions in 32,131 Chinese patients with solid tumors
Source: Front Oncol. 2022 Oct 6;12:986674. doi: 10.3389/fonc.2022.986674 (PMC9582139; doi:10.3389/fonc.2022.986674)
Supplement: Supplementary file 2 [file Table_1.xlsx]

## Sheet: ERBB2-KD fusion patients 
Patient number	Cancer type	Fusion type	CNV status	Gender	Age	genefusion	gene1	chr1_pos1	break_region1	gene2	chr1_pos2	break_region2	fusiondirection
2	Lung cancer	fusion direction uncertain		Male	73	ERBB2-MIEN1	ERBB2	chr17:37883890	intron26	MIEN1	chr17:37884991	exon4	ERBB2-><-MIEN1
3	Lung cancer	fusion direction uncertain		Male	63	ERBB2-MIEN1	ERBB2	chr17:37883890	intron26	MIEN1	chr17:37884991	exon4	ERBB2-><-MIEN1
4	Lung cancer	X-ERBB2	Gain	Male	62	FLOT2-ERBB2	FLOT2	chr17:27209279	intron6	ERBB2	chr17:37871637	intron10	FLOT2->ERBB2
7	Lung cancer	X-ERBB2	Gain	Male	63	CDK12-ERBB2	CDK12	chr17:37699604	Intergenic	ERBB2	chr17:37872559	exon13	CDK12(Intergenic)->ERBB2
10	Lung cancer	fusion direction uncertain		Female	72	ERBB2-TNS4	ERBB2	chr17:37884369	exon27	TNS4	chr17:38640850	exon6	ERBB2-><-TNS4
12	Lung cancer	fusion direction uncertain		Female	65	SLFN12L-ERBB2	SLFN12L	chr17:33814248	intron1	ERBB2	chr17:37855828	Intergenic	SLFN12L->ERBB2(Intergenic)
13	Lung cancer	X-ERBB2	Gain	Male	79	MIEN1-ERBB2	MIEN1	chr17:37888739	Intergenic	ERBB2	chr17:37865917	intron4	MIEN1(Intergenic)->ERBB2
16	Lung cancer	fusion direction uncertain		Female	55	KRTAP9-9-ERBB2	KRTAP9-9	chr17:39408857	intron1	ERBB2	chr17:37855738	Intergenic	KRTAP9-9->ERBB2(Intergenic)
18	Lung cancer	X-ERBB2	Gain	Male	74	PPP1R1B-ERBB2	PPP1R1B	chr17:37778664	Intergenic	ERBB2	chr17:37873288	intron14	PPP1R1B(Intergenic)->ERBB2
21	Lung cancer	ERBB2-X	Gain	Male	50	ERBB2-SHC1	ERBB2	chr17:37883312	intron25	SHC1	chr1:154945142	Intergenic	ERBB2->SHC1(Intergenic)
22	Lung cancer	X-ERBB2	Gain	Male	65	PGAP3-ERBB2	PGAP3	chr17:37828969	exon8	ERBB2	chr17:37866397	exon6	PGAP3->ERBB2
23	Lung cancer	fusion direction uncertain		Male	63	STARD3-ERBB2	STARD3	chr17:37800862	intron1	ERBB2	chr17:37883116	exon25	STARD3-><-ERBB2
25	Lung cancer	ERBB2-X	Gain	Male	61	ERBB2-MIEN1	ERBB2	chr17:37884178	exon27	MIEN1	chr17:37889190	Intergenic	ERBB2->MIEN1(Intergenic)
26	Lung cancer	fusion direction uncertain	Gain	Male	72	ERBB2-PTPA	ERBB2	chr17:37864623	exon3	PTPA	chr9:131900372	intron9	ERBB2<-->PTPA
29	Lung cancer	ERBB2-X		Female	54	ERBB2-LINC02502	ERBB2	chr17:37883572	exon26	LINC02502	chr4:120893884	Intergenic	ERBB2->LINC02502(Intergenic)
30	Colorectal cancer	ERBB2-X	Gain	Male	54	ERBB2-KRTAP4-7	ERBB2	chr17:37883935	intron26	KRTAP4-7	chr17:39233550	Intergenic	ERBB2->KRTAP4-7(Intergenic)
31	Colorectal cancer	ERBB2-X		Male	47	ERBB2-TMEM104	ERBB2	chr17:37883122	exon25	TMEM104	chr17:72834808	exon10	ERBB2->TMEM104
31	Colorectal cancer	X-ERBB2		Male	47	HNF1B-ERBB2	HNF1B	chr17:36074526	intron4	ERBB2	chr17:37879568	intron16	HNF1B->ERBB2
32	Colorectal cancer	X-ERBB2		Female	60	GRIN2C-ERBB2	GRIN2C	chr17:72848538	exon3	ERBB2	chr17:37863251	exon2	GRIN2C->ERBB2
33	Colorectal cancer	ERBB2-X	Gain	Female	67	ERBB2-ARHGAP23	ERBB2	chr17:37882920	intron24	ARHGAP23	chr17:36660918	intron23	ERBB2->ARHGAP23
33	Colorectal cancer	fusion direction uncertain	Gain	Female	67	ERBB2-CACNG4	ERBB2	chr17:37879757	intron17	CACNG4	chr17:64991064	intron1	ERBB2<-->CACNG4
33	Colorectal cancer	X-ERBB2	Gain	Female	67	IKZF3-ERBB2	IKZF3	chr17:37940861	intron6	ERBB2	chr17:37879583	exon17	IKZF3->ERBB2
35	Colorectal cancer	ERBB2-X	Gain	Male	70	ERBB2-RAD23B	ERBB2	chr17:37883147	exon25	RAD23B	chr9:110034554	Intergenic	ERBB2->RAD23B(Intergenic)
37	Colorectal cancer	ERBB2-X	Gain	Male	61	ERBB2-IKZF3	ERBB2	chr17:37856008	Intergenic	IKZF3	chr17:37999311	intron1	ERBB2(Intergenic)->IKZF3
38	Colorectal cancer	ERBB2-X	Gain	Male	28	ERBB2-GTSCR1	ERBB2	chr17:37884365	exon27	GTSCR1	chr18:68589378	Intergenic	ERBB2->GTSCR1(Intergenic)
38	Colorectal cancer	ERBB2-X	Gain	Male	28	ERBB2-UTP18	ERBB2	chr17:37884365	exon27	UTP18	chr17:49377199	Intergenic	ERBB2->UTP18(Intergenic)
40	Colorectal cancer	ERBB2-X	Gain	Female	67	ERBB2-KRT38	ERBB2	chr17:37884678	exon27	KRT38	chr17:39591579	Intergenic	ERBB2->KRT38(Intergenic)
43	Gastric cancer	X-ERBB2	Gain	Male	62	SOCS7-ERBB2	SOCS7	chr17:36554144	intron9	ERBB2	chr17:37868450	intron8	SOCS7->ERBB2
44	Gastric cancer	X-ERBB2	Gain	Female	65	CDK12-ERBB2	CDK12	chr17:37699604	Intergenic	ERBB2	chr17:37872559	exon13	CDK12(Intergenic)->ERBB2
47	Gastric cancer	fusion direction uncertain	Gain	Male	69	GPR107-ERBB2	GPR107	chr9:132890776	intron18	ERBB2	chr17:37883592	exon26	GPR107<-->ERBB2
48	Gastric cancer	fusion direction uncertain	Gain	Male	71	ERBB2-IKZF3	ERBB2	chr17:37863294	exon2	IKZF3	chr17:38012120	intron1	ERBB2<-->IKZF3
49	Gastric cancer	X-ERBB2	Gain	Female	66	MPRIP-ERBB2	MPRIP	chr17:16971822	intron1	ERBB2	chr17:37866301	intron5	MPRIP->ERBB2
51	Gastric cancer	fusion direction uncertain	Gain	Male	73	LHX1-ERBB2	LHX1	chr17:35300813	exon5	ERBB2	chr17:37884369	exon27	LHX1-><-ERBB2
52	Gastric cancer	fusion direction uncertain	Gain	Male	74	SEZ6-ERBB2	SEZ6	chr17:27301078	intron3	ERBB2	chr17:37884376	exon27	SEZ6-><-ERBB2
53	Gastric cancer	X-ERBB2	Gain	Female	63	EIF1-ERBB2	EIF1	chr17:39846520	intron3	ERBB2	chr17:37873523	intron14	EIF1->ERBB2
57	Gastric cancer	ERBB2-X	Gain	Male	66	ERBB2-CCL23	ERBB2	chr17:37884408	exon27	CCL23	chr17:34351675	Intergenic	ERBB2->CCL23(Intergenic)
58	Gastric cancer	ERBB2-X	Gain	Female	60	ERBB2-NEUROD2	ERBB2	chr17:37883869	intron26	NEUROD2	chr17:37728840	Intergenic	ERBB2->NEUROD2(Intergenic)
61	Gastric cancer	ERBB2-X	Gain	Female	56	ERBB2-IKZF3	ERBB2	chr17:37884569	exon27	IKZF3	chr17:37913283	Intergenic	ERBB2->IKZF3(Intergenic)
62	Gastric cancer	fusion direction uncertain		Female	72	ERBB2-ISYNA1	ERBB2	chr17:37873725	exon15	ISYNA1	chr19:18548755	exon2	ERBB2<-->ISYNA1
66	Glioma	fusion direction uncertain		Male	62	MIATNB-ERBB2	MIATNB	chr22:27098209	intron1	ERBB2	chr17:37883032	intron24	MIATNB-><-ERBB2
68	Biliary tract cancer	fusion direction uncertain	Gain	Female	71	NUP210L-ERBB2	NUP210L	chr1:154061547	intron16	ERBB2	chr17:37884805	exon27	NUP210L-><-ERBB2
70	Biliary tract cancer	X-ERBB2	Gain	Female	51	TCAP-ERBB2	TCAP	chr17:37822628	exon2	ERBB2	chr17:37864438	intron2	TCAP->ERBB2
71	Breast cancer	ERBB2-X	Gain	Female	40	ERBB2-CASC3	ERBB2	chr17:37855844	Intergenic	CASC3	chr17:38305241	intron3	ERBB2(Intergenic)->CASC3
71	Breast cancer	X-ERBB2	Gain	Female	40	PLXDC1-ERBB2	PLXDC1	chr17:37288661	intron2	ERBB2	chr17:37856427	exon1	PLXDC1->ERBB2
72	Breast cancer	X-ERBB2	Gain	Female	29	DNAH17-ERBB2	DNAH17	chr17:76427625	intron75	ERBB2	chr17:37871989	intron11	DNAH17->ERBB2
72	Breast cancer	X-ERBB2	Gain	Female	29	TEFM-ERBB2	TEFM	chr17:29233396	Intergenic	ERBB2	chr17:37879303	intron16	TEFM(Intergenic)->ERBB2
74	Breast cancer	ERBB2-X	Gain	Female	52	ERBB2-PPM1E	ERBB2	chr17:37884447	exon27	PPM1E	chr17:56844956	intron1	ERBB2->PPM1E
75	Breast cancer	ERBB2-X	Gain	Female	61	ERBB2-AA06	ERBB2	chr17:37883253	exon25	AA06	chr17:31791300	Intergenic	ERBB2->AA06(Intergenic)
76	Breast cancer	ERBB2-X	Gain	Female	63	ERBB2-TCAP	ERBB2	chr17:37884210	exon27	TCAP	chr17:37821314	Intergenic	ERBB2->TCAP(Intergenic)
78	Breast cancer	X-ERBB2	Gain	Female	35	CPD-ERBB2	CPD	chr17:28694596	Intergenic	ERBB2	chr17:37868131	intron7	CPD(Intergenic)->ERBB2
80	Esophageal cancer	fusion direction uncertain	Gain	Male	88	ERBB2-PPM1D	ERBB2	chr17:37872098	exon12	PPM1D	chr17:58693236	intron1	ERBB2<-->PPM1D
81	Gastrointestinal stromal tumor	X-ERBB2		Male	71	DAZAP1-ERBB2	DAZAP1	chr19:1429048	intron8	ERBB2	chr17:37876045	exon16	-
82	Gastroesophageal junction cancer	X-ERBB2	Gain	Male	50	NRG3-ERBB2	NRG3	chr10:84135342	intron2	ERBB2	chr17:37876028	intron15	-
83	Gastroesophageal junction cancer	X-ERBB2	Gain	Male	72	P3H4-ERBB2	P3H4	chr17:39952628	Intergenic	ERBB2	chr17:37879364	intron16	P3H4(Intergenic)->ERBB2
84	Gastroesophageal junction cancer	X-ERBB2	Gain	Male	68	MMD-ERBB2	MMD	chr17:53521500	Intergenic	ERBB2	chr17:37872501	intron12	MMD(Intergenic)->ERBB2
86	Urothelial Carcinoma	X-ERBB2	Gain	Female	63	TADA2A-ERBB2	TADA2A	chr17:35795712	intron4	ERBB2	chr17:37866410	exon6	TADA2A->ERBB2
87	Carcinoma of unknown primary site	X-ERBB2		Male	58	ZNF207-ERBB2	ZNF207	chr17:30687867	intron4	ERBB2	chr17:37865596	exon4	ZNF207->ERBB2
88	Carcinoma of unknown primary site	ERBB2-X	Gain	Male	65	ERBB2-MIEN1	ERBB2	chr17:37883822	intron26	MIEN1	chr17:37888987	Intergenic	ERBB2->MIEN1(Intergenic)
