# Supplementary material for: Molecular and clinicopathological characteristics of ERBB2 gene fusions in 32,131 Chinese patients with solid tumors
Source: Front Oncol. 2022 Oct 6;12:986674. doi: 10.3389/fonc.2022.986674 (PMC9582139; doi:10.3389/fonc.2022.986674)
Supplement: Supplementary file 3 [file Table_2.xlsx]

## Sheet: 69 genes for co-mutation analys
Gene
EGFR
ERBB2
FGFR1
MET
BRAF
KRAS
MAP2K1
NRAS
PTEN
RET
ALK
PIK3CA
KIT
PDGFRA
TP53
NF1
FGFR2
CDK4
SMAD4
KDR
RAF1
BRCA1
BRCA2
CDK6
CDKN2A
ERBB3
ERBB4
ESR1
FBXW7
GNAQ
HRAS
RICTOR
SMO
RB1
MSH2
MLH1
MSH6
PMS2
EPCAM
MDM2
PDCD1
CD274
APC
AR
ROS1
ARAF
AKT1
DDR2
FGFR3
NTRK1
NTRK2
NTRK3
MTOR
SDHA
FLT3
PDGFRB
ATM
JAK1
JAK2
MPL
NOTCH1
TSC2
POLE
EWSR1
GNA11
CTNNB1
IDH1
IDH2
BCL2L11
